# Supplementary material for: Plasmonic Core–Shell–Satellites with Abundant Electromagnetic Hotspots for Highly Sensitive and Reproducible SERS Detection
Source: Int J Mol Sci. 2021 Nov 11;22(22):12191. doi: 10.3390/ijms222212191 (PMC8620478; doi:10.3390/ijms222212191)
Supplement: Supplementary file 1 [file ijms-22-12191-s001.zip]

Archive with 1 entries (1 files):
- ijms-1438223-supplementary.pdf
